# Supplementary material for: Enhancing Mesopore Volume and Thermal Insulation of Silica Aerogel via Ambient Pressure Drying-Assisted Foaming Method
Source: Materials (Basel). 2024 May 30;17(11):2641. doi: 10.3390/ma17112641 (PMC11173452; doi:10.3390/ma17112641)
Supplement: Supplementary file 1 [file materials-17-02641-s001.zip]

Archive with 2 entries (2 files):
- Supporting Information for Publication.pdf
- Video S1-Time-lapse movie of spring-back during ambient pressure drying at an elevated temperature.mov
